# Supplementary material for: TNF-α -308 A allele is associated with an increased risk of distant metastasis in rectal cancer patients from Southwestern China
Source: PLoS One. 2017 Jun 2;12(6):e0178218. doi: 10.1371/journal.pone.0178218 (PMC5456043; doi:10.1371/journal.pone.0178218)
Supplement: S1 File — (ZIP) [file pone.0178218.s001.zip]

Archive with 1 entries (1 files):
- CRC TNF Data.sav
